# Supplementary material for: Comparison of visfatin levels before and after non-surgical periodontal therapy: A systematic review and meta-analysis
Source: PLoS One. 2025 Feb 19;20(2):e0315035. doi: 10.1371/journal.pone.0315035 (PMC11838901; doi:10.1371/journal.pone.0315035)
Supplement: S1 Appendix — (XLSX) [file pone.0315035.s002.xlsx]

## Sheet: Sheet1
Excluded Studies (N=6)
Author	Year	Title	Reason for Exclusion
P Neethu	2017	THE EFFECT OF NON-SURGICAL PERIODONTAL THERAPY ON SALIVARY VISFATIN CONCENTRATIONS IN PERIODONTAL HEALTH AND DISEASE - A CLINICO – BIOCHEMICAL STUDY	Reiterative study (Thesis)
D Surya	2019	A COMPARATIVE STUDY ON SALIVARY AND SERUM LEVELS OF VISFATIN IN PERIODONTALLY HEALTHY INDIVIDUALS AND CHRONIC PERIODONTITIS PATIENTS BEFORE AND AFTER NON-SURGICAL PERIODONTAL THERAPY	Reiterative study (Thesis)
VU Bengi	2023	Effect of non‑surgical periodontal treatment on visfatin and chemerin concentration in the gingival crevicular fluid	Unclear measurement unit (pg/site)
A Mopidevi	2020	Salivary Visfatin Concentrations in Patients with Chronic Periodontitis: An Analysis before and after Periodontal Therapy	Surgical therapy in addition to NSPT
C Türer	2016	Visfatin levels in gingival crevicular fluid and serum before and after non-surgical treatment for periodontal diseases	Missing data
A Coutinho	2021	The Influence of Periodontal Treatment on Salivary Visfatin Biomarker levels in Non-obese Indian Population with Different forms of Periodontal Disease - A Clinico -Biochemical Study	Follow up time (Visfatin was measuted only after 6 weeks)
