# Supplementary material for: Comparison of visfatin levels before and after non-surgical periodontal therapy: A systematic review and meta-analysis
Source: PLoS One. 2025 Feb 19;20(2):e0315035. doi: 10.1371/journal.pone.0315035 (PMC11838901; doi:10.1371/journal.pone.0315035)
Supplement: S2 Appendix — (XLS) [file pone.0315035.s003.xls]

## Sheet: Periodintitis
Author	Year	Country	Sample_Size_A	Sample_Size_B	GCF_Mean_Bef	GCF_SD_Bef	Saliva_Mean_Bef	Saliva_SD_Bef	Serum_Mean_Bef	Serum_SD_Bef	NSPT	GCF_Mean_Af1	GCF_SD_Af1	Saliva_Mean_Af1	Saliva_SD_Af1	Serum_Mean_Af1	Serum_SD_Af1	GCF_Mean_Af2	GCF_SD_Af2	Saliva_Mean_Af2	Saliva_SD_Af2	Serum_Mean_Af2	Serum_SD_Af2	GCF_Mean_Af3	GCF_SD_Af3	Saliva_Mean_Af3	Saliva_SD_Af3	Serum_Mean_Af3	Serum_SD_Af3	GCF_Mean_Af6	GCF_SD_Af6	Saliva_Mean_Af6	Saliva_SD_Af6	Serum_Mean_Af6	Serum_SD_Af6	Meanage	GCFsampling	Salivasampling	Serumsampling	Laboratoryanalysis	ELISAkit	Extractor	Extraction date
Raghavendraa N.M	2012	India	15	15	70.04	7.257			58.97	6.845	SRP							11.1	4.631			9.676	4.35													38.8	White color-coded 1�5 ?l calibrated volumetricmicrocapillary pipettes	_	Two milliliters of blood was collected from the antecubital fossa by venipuncture using a 20-gauge needle with 2 ml syringe	ELISA Kit	RayBio , Parkway Lane, GA, USA	HM, ZT	2024-07-01
Surya D	2023	India	30	30			57.86	3.355	38.1	2.89	SRP, OHI									19.62	2.61	20.32	4.84													44.87	_	4 ml of whole unstimulated saliva sample was obtained using the modified draining method	4 mL of blood was obtained by venepuncture from the antecubital region	ELISA Kit	Elabscience, Houston, Texas, United States of America	HM, ZT	2024-07-01
Rajasekar A	2023	India	20	20			37.96	1.74			SRP, OHI															19.04	0.34									40.9	_	5 mL of unstimulated whole saliva collected using spitting method	_	ELISA Kit	Elabscience Human VF ELISA kit, United States of America	HM, ZT	2024-07-01
Mallick S	2023	India	20	20			41.63	36.37			SRP, OHI									81.91	51.19															41.06	_	10 ml of unstimulated saliva was collected using the drainage method as suggested by Navazesh.	_	ELISA Kit	Raybio visfatin EIA KIT Cat.no � EIA-VIS/EIAM-VIS/EIAR-VIS	HM, ZT	2024-07-01
Abolfazli N	2015	Iran	18	18			22.93	9.73	19.17	4.24	SRP, OHI			18.39	8.61	17.71	4.71																			41.16	_	Passive drooling method was used to collect un-stimulated whole saliva samples	Blood samples were taken from the forearm veins using 5-ml syringes	ELISA Kit	Glory Science Co., Ltd, USA	HM, ZT	2024-07-01
El Makaky Y.M	2020	Egypt	15	15	11.04	0.7					SRP, OHI	10.34	0.74											9.43	0.81					8.39	0.77						Paper strips (Whatman Paper, Little Chalfont, UK)	_	_	ELISA Kit	Visfatin Enzyme Immunoassay, Ray Biotech, Norcross, GA	HM, ZT	2024-07-01
Nilamahan A	2019	India	18	18			0.8571	0.911			SRP, OHI															0.73361	0.716									45.5	_	Unstimulated whole expectorated saliva (5 ml) was collected according to the drooling method standardized by Navazesh	_	ELISA Kit	NM	HM, ZT	2024-07-01
Tabari Z.A	2015	Iran	20	20			33.43	15.72			SRP, OHI			23	9.57																					38.45	_	5 ml of unstimulated whole expectorated saliva was collected from each participant, according to a modification of the method described by Navazesh	_	ELISA Kit	Human Visfatin (VISFATIN) ELISA Kit (Cat. No.E0025Hu)	HM, ZT	2024-07-01
Cetiner D	2018	Turkey	9	9	0.01065	0.00572					Phase I therapy, OHI													0.00743	0.0052											44.22	Paper strips (Periopaper, ProFlow Inc., Amityville, NY, USA)	_	_	ELISA Kit	ELx800, Biotek, Winooski, VT, USA	HM, ZT	2024-07-01
Ozcan E	2016	Turkey	17	17			3.48	1			SRP, OHI															2.6	0.98					2.53	1.34			41.52	_	Approximately 5 ml of saliva was collected according to the unstimulated saliva collection procedure	_	ELISA Kit	NM	HM, ZT	2024-07-01
Mishra V	2016	India	14	14	71.48	8.9					SRP, OHI	21.16	4.88																							41.71	Microcapillary pipette (Top-Tech biomedicals, Mumbai)	_	_	ELISA Kit	Genexbio Company, New Delhi, India	HM, ZT	2024-07-01
Dalia M	2019	Egypt	30	30	52.8	10			55.8	6.1	SRP, OHI													30.4	9			34.1	6.7							30	Paper strips	_	NM	ELISA Kit	EIAab (China) catalog no.: E0638h	HM, ZT	2024-07-01
Saseendran G	2021	India	16	16			0.0568	0.008			SRP									0.0248	0.0021																_	About 2 ml of unstimulated saliva was collected from each participant	_	ELISA Kit	Human Visfatin ELISA Kit, Bioassay Technology Laboratory	HM, ZT	2024-07-01
El-Sharkawy H.M	2017	Egypt	17	17			33.42	9.98			SRP, restoration of carious lesions and food impaction areas, extraction of hopeless teeth, OHI															18.78	8.95									47.82	_	Whole unstimulated saliva samples (5 ml) were collected by asking the patients to expectorate into polypropylene tubes	_	ELISA Kit	R&D systems, Minneapolis, USA	HM, ZT	2024-07-01

## Sheet: T2DM
Author	Year	Country	Group	Sample_Size_A	Sample_Size_B	GCF_Mean_Bef	GCF_SD_Bef	Saliva_Mean_Bef	Saliva_SD_Bef	Serum_Mean_Bef	Serum_SD_Bef	NSPT	GCF_Mean_Af1	GCF_SD_Af1	Saliva_Mean_Af1	Saliva_SD_Af1	Serum_Mean_Af1	Serum_SD_Af1	GCF_Mean_Af2	GCF_SD_Af2	Saliva_Mean_Af2	Saliva_SD_Af2	Serum_Mean_Af2	Serum_SD_Af2	GCF_Mean_Af3	GCF_SD_Af3	Saliva_Mean_Af3	Saliva_SD_Af3	Serum_Mean_Af3	Serum_SD_Af3	GCF_Mean_Af6	GCF_SD_Af6	Saliva_Mean_Af6	Saliva_SD_Af6	Serum_Mean_Af6	Serum_SD_Af6	Meanage	GCFsampling	Salivasampling	Serumsampling	Laboratoryanalysis	ELISAkit	Extractor	Extraction date
Mishra V	2016	India	P+T2DM: 14	14	14	88.81	6.39					SRP, OHI	29.43	4.32																							48.07	Microcapillary pipette (Top-Tech biomedicals, Mumbai)	_	_	ELISA Kit	Genexbio Company, New Delhi, India	HM, ZT	2024-07-01
El Makaky Y.M	2020	Egypt	P+T2DM: 15	15	15	11.65	0.83					SRP, OHI	10.79	0.86											9.87	0.87					8.83	0.93						Paper strips (Whatman Paper, Little Chalfont, UK)	_	_	ELISA Kit	Visfatin Enzyme Immunoassay, Ray Biotech, Norcross, GA	HM, ZT	2024-07-01
Ziaei N	2020	Iran	P+T2DM: 20	20	20			10.375	6.491			SRP, OHI															8.325	5.15									51.85	_	5 mL of unstimulated whole saliva was collected by spitting method	_	ELISA Kit	Biovendor Research & Diagnostic Products: USA	HM, ZT	2024-07-01
Wu Y	2015	China	P+T2DM: 23	23	23	80.65	36.17			51.66	38.85	SRP, OHI													26.55	18.67			18.8	12.34	29.3	19.69			18.47	11.18	54.09	Paper strips (Whatman Paper Ltd., England)	_	2ml of blood was drawn before breakfast on the day of GCF sampling	ELISA Kit	EIA-VIS-1, RayBio, RayBiotech, Norcross, USA	HM, ZT	2024-07-01
Dalia M	2019	Egypt	P+T2DM: 30	30	30	76.6	12.3			62.4	6	SRP, OHI													41.1	8.4			37.5	5							30	Paper strips	_	NM	ELISA Kit	EIAab (China) catalog no.: E0638h	HM, ZT	2024-07-01
