# Supplementary material for: Comparison of visfatin levels before and after non-surgical periodontal therapy: A systematic review and meta-analysis
Source: PLoS One. 2025 Feb 19;20(2):e0315035. doi: 10.1371/journal.pone.0315035 (PMC11838901; doi:10.1371/journal.pone.0315035)
Supplement: S3 Appendix — (XLSX) [file pone.0315035.s004.xlsx]

## Sheet: Sheet1
Author	Q1	Q2	Q3	Q4	Q5	Q6	Q7	Q8	Q9	Q10	Q11	Q12	Total score	Quality rating
A. Nilamahan	Y	Y	Y	NR	Y	Y	Y	NR	NR	Y	N	NA	7 (11)	Fair
A. Rajasekar	Y	Y	Y	NR	Y	Y	Y	NR	NR	Y	N	NA	7 (11)	Fair
M. Dalia	Y	Y	Y	NR	Y	Y	Y	N	NR	Y	N	NA	7 (11)	Fair
D. ÇETİNER	Y	Y	Y	NR	Y	N	Y	Y	NR	Y	N	NA	7 (11)	Fair
D. Surya	Y	Y	Y	NR	Y	Y	Y	NR	NR	Y	N	NA	7 (11)	Fair
E. Özcan	Y	Y	Y	NR	NR	Y	Y	NR	NR	Y	N	NA	6 (11)	Fair
G. Saseendran	Y	Y	Y	NR	NR	N	Y	NR	NR	Y	N	NA	5 (11)	Fair
H. M. El-Sharkawy	Y	Y	Y	NR	Y	Y	Y	NR	NR	Y	N	NA	7 (11)	Fair
N.M. Raghavendraa	Y	Y	Y	NR	Y	N	Y	Y	NR	Y	N	NA	7 (11)	Fair
N. Abolfazli	Y	Y	Y	NR	NR	Y	Y	Y	NR	Y	N	NA	7 (11)	Fair
N. Ziaei	Y	Y	Y	NR	Y	Y	Y	Y	NR	Y	N	NA	8 (11)	Fair
S. Mallick	Y	Y	Y	Y	Y	Y	Y	NR	Y	Y	N	NA	9 (11)	Good
V. Mishra	Y	Y	Y	NR	Y	NR	Y	NR	NR	Y	N	NA	6 (11)	Fair
Y.M. El Makaky	Y	Y	Y	Y	NR	Y	Y	NR	Y	Y	N	NA	8 (11)	Fair
Y. Wu	Y	Y	Y	NR	NR	Y	Y	NR	Y	Y	N	NA	7 (11)	Fair
Z. A. Tabari	Y	Y	Y	NR	NR	Y	Y	NR	NR	Y	N	NA	6 (11)	Fair
